# Supplementary material for: A Comprehensive Molecular and Clinical Study of Patients with Young-Onset Colorectal Cancer
Source: Cancers (Basel). 2025 Aug 25;17(17):2763. doi: 10.3390/cancers17172763 (PMC12427212; doi:10.3390/cancers17172763)
Supplement: Supplementary file 1 [file cancers-17-02763-s001.zip]

Archive with 1 entries (1 files):
- cancers-3716590-supplementary.pdf
